# Supplementary material for: Is There a Link between the Molecular Basis of Juvenile Idiopathic Arthritis and Autoimmune Diseases? Systematic Review
Source: Int J Mol Sci. 2024 Feb 28;25(5):2803. doi: 10.3390/ijms25052803 (PMC10931547; doi:10.3390/ijms25052803)
Supplement: Supplementary file 1 [file ijms-25-02803-s001.zip]

Archive with 1 entries (1 files):
- ijms-2895781-supplementary.pdf
